# Supplementary material for: Nuclear corepressor SMRT acts as a strong regulator of both β-oxidation and suppressor of fibrosis in the differentiation process of mouse skeletal muscle cells
Source: PLoS One. 2022 Dec 1;17(12):e0277830. doi: 10.1371/journal.pone.0277830 (PMC9714868; doi:10.1371/journal.pone.0277830)
Supplement: S2 Table — (XLSX) [file pone.0277830.s007.xlsx]

## Sheet: Sheet1
S2 Table: Comprehensive proteomics analysis of protein expressions in C2C12-WT and C2C12-SKO cells
ID	log2
HSPB1	-5.32712
YWHAQ	-3.64251
TPPP3	-3.4669
MDH1	-2.83444
PDLIM1	-2.58827
ANXA3	-2.23428
RPS15A	-2.06819
ANXA1	-2.04775
TXN	-1.95994
LAMTOR1	-1.87743
ANXA6	-1.7784
PRDX5	-1.70966
RNH1	-1.62802
HDGF	-1.62416
PCNA	-1.60908
PURB	-1.50573
NIBAN2	-1.46217
MTAP	-1.42696
TMSB4X	-1.3839
DDAH2	-1.37163
PPIA	-1.3174
TGM2	-1.27205
STMN1	-1.26256
HK1	-1.24049
NES	-1.22506
YWHAZ	-1.21243
TMSB10	-1.19939
ACLY	-1.18933
APRT	-1.18876
ENO3	-1.18865
YWHAH	-1.17988
PGK 1	-1.15105
DES	-1.13693
CS	-1.12298
TPI1	-1.12054
DBI	-1.11641
H4C1	-1.10347
NME1	-1.10109
FLNB	-1.09189
TUBB2B	-1.04919
CRIP2	-1.02833
TWF1	1.00463
NCL	1.00754
CTSD	1.01983
CALR	1.0453
CKAP4	1.05171
SEC61B	1.09432
MYL6	1.11708
RRBP1	1.15809
LRRC59	1.18226
TPM2	1.21652
HDLBP	1.22913
GSTM1	1.22944
RPS16	1.25249
P4HB	1.31511
HNRPL	1.3925
AMACR	1.39661
PALLD	1.44839
SLC3A2	1.5323
P4HA1	1.55408
PPIC	1.64286
EPRS1	1.65051
SERPINH1	1.68515
OXCT1	1.76649
ALDH18A1	1.81096
FKBP11	1.82484
ATOX1	1.9583
ATP2A1	2.06614
SLC7A5	2.10135
PCK2	2.11761
PPIB	2.1486
PRDX4	2.20388
ARHGDIB	2.22878
ACOT2	2.24638
CSRP2	2.92964
GPT2	3.32545
TAGLN	3.48563
FN1	3.71591
TNNI1	3.804
COL1A1	3.81177
PA2G4	4.54187
ANXA8	5.20546
SRL	5.50471
HNRNPH1	5.5092
PGS1	7.46703
# Data represent protein expression in C2C12-SKO versus that in C2C12-WT cells.
